# Supplementary material for: Prognostic significance of sarcopenia and systemic inflammation for patients with renal cell carcinoma following nephrectomy
Source: Front Oncol. 2022 Dec 15;12:1047515. doi: 10.3389/fonc.2022.1047515 (PMC9798277; doi:10.3389/fonc.2022.1047515)
Supplement: Supplementary file 2 [file DataSheet_2.xls]

## Sheet: Sheet1
id	state	time	sarcopenia	gender	age	BMI	location	size	pTNM	NLR	LMR	PLR	SII	PNI	mGPS
1	0	9	1	0	0	0	1	2	2	1	0	1	1	0	2
2	0	13	1	0	0	0	3	1	1	0	1	0	1	1	2
3	0	17	1	0	0	0	2	1	1	0	1	0	0	1	0
4	1	7	1	0	1	0	2	1	3	1	0	0	1	0	2
5	0	18	1	0	0	0	0	1	1	1	1	0	0	1	0
6	1	5	1	0	0	0	1	1	1	1	1	0	0	1	0
7	0	23	1	0	0	0	0	1	1	0	1	0	0	1	0
8	0	12	1	0	1	0	2	0	1	1	0	1	1	1	0
9	0	30	1	0	0	0	2	1	3	0	1	0	1	1	0
10	0	29	1	0	1	0	0	2	2	0	1	0	0	1	0
11	1	6	1	0	0	0	0	2	3	1	0	1	1	1	1
12	1	8	1	0	1	0	1	0	1	1	0	1	1	0	1
13	0	33	1	0	0	0	1	1	1	0	1	0	0	1	0
14	1	4	1	0	1	0	3	2	3	1	1	1	1	0	2
15	1	12	1	0	0	0	0	1	1	1	0	1	1	1	2
16	0	9	1	0	0	1	2	0	1	0	1	0	0	1	0
17	0	7	1	0	1	1	1	0	1	1	1	0	1	1	0
18	0	11	1	0	0	1	2	0	1	0	1	0	0	1	0
19	0	14	1	0	0	1	1	1	1	1	1	1	1	1	0
20	0	16	1	0	1	1	0	1	1	0	1	0	0	1	0
21	0	17	1	0	0	1	0	0	1	0	1	0	0	1	0
22	0	17	1	0	0	1	1	1	3	1	1	0	0	1	0
23	0	13	1	0	0	1	3	2	4	1	0	1	1	0	2
24	0	19	1	0	0	1	2	1	1	0	1	1	1	1	0
25	1	3	1	0	0	1	2	1	4	1	0	1	0	0	2
26	0	22	1	0	1	1	3	2	2	1	0	0	1	1	0
27	0	21	1	0	1	1	3	2	3	1	1	1	1	1	0
28	0	29	1	0	1	1	1	0	3	0	1	0	0	1	0
29	0	24	1	0	0	1	3	1	1	0	1	0	0	1	0
30	0	27	1	0	1	1	0	0	1	1	0	1	1	1	0
31	1	20	1	0	1	1	1	2	3	0	1	0	0	1	2
32	0	33	1	0	0	1	2	1	3	0	1	0	1	1	0
33	0	32	1	0	1	1	1	1	3	1	0	0	1	1	0
34	0	30	1	0	0	1	0	2	3	0	1	0	0	1	1
35	0	31	1	0	1	1	1	0	1	1	1	0	0	1	0
36	0	9	1	1	1	0	1	0	1	0	1	0	0	1	0
37	0	8	1	1	0	0	3	0	1	0	1	0	0	1	0
38	0	8	1	1	0	0	2	0	1	1	1	0	1	1	0
39	0	8	1	1	0	0	1	0	1	0	1	0	0	1	0
40	0	7	1	0	1	0	2	0	1	0	1	0	1	1	0
41	0	11	1	1	0	0	1	1	3	0	1	0	1	1	0
42	0	10	1	1	0	0	1	1	3	0	1	0	0	1	0
43	0	12	1	0	1	1	0	0	1	0	1	0	1	1	0
44	0	12	1	1	1	0	1	1	3	1	1	1	1	1	0
45	0	13	1	1	0	0	3	1	1	0	1	0	0	1	0
46	0	12	1	1	1	0	0	2	3	0	1	0	0	1	0
47	1	15	1	1	1	0	1	2	3	1	0	1	1	0	0
48	0	15	1	1	0	0	2	1	3	0	1	0	0	1	0
49	0	16	1	1	0	0	0	1	3	1	1	0	0	0	0
50	0	16	1	1	0	0	2	1	1	1	1	0	1	1	0
51	0	15	1	1	0	0	2	0	1	1	0	1	1	1	0
52	0	21	1	0	0	1	2	1	1	1	1	0	1	1	0
53	0	21	1	1	0	1	2	0	1	0	1	1	0	1	0
54	0	20	1	1	0	1	0	1	1	0	1	0	0	1	0
55	0	20	1	1	0	0	3	1	3	0	1	0	0	1	0
56	0	24	1	1	0	0	0	1	3	0	1	0	0	1	0
57	0	22	1	0	0	0	3	2	3	0	1	1	0	1	0
58	0	22	1	1	0	0	1	0	3	0	1	0	0	1	0
59	1	21	1	1	0	1	1	2	2	1	1	1	0	1	1
60	0	25	1	1	0	1	0	0	1	0	1	0	0	1	0
61	1	16	1	1	1	0	2	2	3	1	1	1	1	1	1
62	0	28	1	1	0	0	0	1	1	0	1	1	1	1	0
63	0	33	1	1	1	1	2	1	3	0	1	0	0	1	0
64	0	31	1	1	1	0	1	0	1	0	1	0	0	1	0
65	0	31	1	1	0	0	1	1	1	0	1	0	0	1	0
66	0	30	1	1	1	0	0	0	3	0	1	0	0	1	0
67	0	33	1	0	0	0	0	1	3	0	1	0	0	1	0
68	0	35	1	1	0	1	1	0	1	0	1	0	0	1	0
69	1	25	1	1	0	1	2	1	2	1	1	1	0	1	0
70	1	10	1	1	1	0	1	1	1	1	0	1	1	1	0
71	0	33	1	1	1	0	3	0	3	0	1	1	0	1	0
72	0	34	1	1	0	0	0	0	1	0	1	0	0	1	0
73	0	21	1	0	0	1	2	1	1	1	1	0	1	1	0
74	0	10	1	0	1	1	2	1	4	1	0	1	0	0	0
75	0	12	1	1	1	0	1	1	3	1	1	1	1	1	0
76	0	17	1	0	0	1	1	1	3	1	1	0	0	1	0
77	0	7	1	0	1	1	1	0	1	1	1	0	1	1	0
78	0	7	1	0	1	0	2	1	3	1	0	0	1	0	2
79	0	9	1	0	0	0	1	2	2	1	0	1	1	0	2
80	0	16	1	1	0	0	2	1	1	1	1	0	1	1	0
81	1	15	1	0	1	1	0	0	1	1	0	1	1	1	0
82	0	16	1	1	0	0	0	1	3	1	1	0	0	0	0
83	0	21	1	0	1	1	3	2	3	1	1	1	1	1	0
84	0	8	1	1	0	0	2	0	1	1	1	0	1	1	0
85	0	22	1	0	1	1	3	2	2	1	0	0	1	1	0
86	1	12	1	1	0	0	1	1	1	1	0	1	1	0	1
87	0	15	1	1	0	0	2	0	1	1	0	1	1	1	0
88	1	8	1	0	0	0	1	0	1	1	0	1	1	0	1
89	0	21	1	0	1	0	2	0	1	1	0	1	1	1	0
90	0	15	1	1	1	0	1	2	3	1	0	1	1	0	0
91	0	31	1	0	1	1	1	0	1	1	1	0	0	1	0
92	0	14	1	0	0	1	1	1	1	1	1	1	1	1	0
93	0	10	1	0	0	1	3	2	4	1	0	1	1	0	2
94	0	6	1	0	1	0	0	2	3	1	0	1	1	1	1
95	0	35	1	0	1	1	1	1	3	1	0	0	1	1	0
96	1	10	1	0	1	0	3	2	3	1	1	1	1	0	2
97	0	10	0	1	0	0	1	2	3	1	0	1	1	1	0
98	0	25	0	1	0	1	3	1	3	1	0	1	1	0	2
99	0	9	0	0	0	1	3	1	3	0	1	0	0	1	0
100	0	9	0	1	0	1	1	0	1	0	1	0	0	1	0
101	0	8	0	1	1	1	0	1	1	1	1	0	1	1	0
102	0	7	0	0	0	0	2	0	1	1	0	1	1	1	0
103	0	9	0	1	0	1	2	0	3	0	1	0	0	1	0
104	0	9	0	0	0	0	2	0	1	0	1	1	1	1	0
105	0	9	0	0	0	1	3	1	1	0	1	0	1	1	0
106	0	8	0	0	0	1	0	2	3	0	1	1	1	1	0
107	0	11	0	0	0	1	2	1	3	0	1	0	0	1	0
108	0	11	0	0	0	0	1	2	4	0	1	0	0	1	0
109	0	12	0	0	0	0	3	0	1	0	1	1	0	0	0
110	0	12	0	1	0	0	3	1	1	1	0	1	1	0	2
111	0	10	0	1	0	1	2	1	1	1	1	1	1	1	0
112	0	13	0	0	0	1	1	0	1	0	1	0	0	1	0
113	0	12	0	0	0	1	2	2	4	1	0	1	1	0	1
114	0	11	0	0	0	0	1	0	1	1	1	1	1	1	1
115	0	11	0	0	0	1	2	1	3	0	1	0	1	1	0
116	0	11	0	0	0	0	1	0	1	0	1	0	0	1	0
117	0	11	0	0	1	1	3	0	1	0	1	0	0	1	0
118	0	10	0	1	0	0	3	0	1	0	1	1	0	1	0
119	0	15	0	0	0	0	3	0	1	0	1	0	0	1	0
120	0	15	0	1	1	1	2	0	3	1	1	0	0	1	0
121	0	15	0	0	0	1	0	0	1	0	1	0	0	1	0
122	0	14	0	0	0	0	3	0	1	0	1	0	0	1	0
123	0	14	0	0	0	0	0	2	4	1	0	1	1	0	2
124	0	17	0	0	0	1	0	0	1	0	1	0	0	1	0
125	0	17	0	0	0	1	2	0	1	0	1	0	0	1	0
126	0	17	0	0	1	0	2	1	1	0	1	0	0	1	0
127	0	16	0	0	0	1	0	1	1	0	1	0	0	1	0
128	0	16	0	0	1	1	2	1	1	1	1	0	1	1	0
129	0	15	0	1	0	0	2	0	1	1	1	1	1	1	0
130	0	17	0	0	0	0	0	1	4	0	1	0	0	1	0
131	0	17	0	0	0	0	0	1	1	0	1	0	0	1	0
132	0	17	0	0	0	1	0	0	1	0	1	0	0	1	0
133	0	17	0	1	0	1	2	0	1	0	1	0	0	1	0
134	0	17	0	0	0	0	1	2	4	0	1	0	0	1	1
135	0	28	0	0	0	0	1	0	1	0	1	1	0	1	0
136	0	16	0	0	1	0	0	1	1	0	1	0	0	1	0
137	0	15	0	0	0	1	3	0	1	1	1	1	1	1	0
138	0	15	0	0	0	0	1	0	1	1	0	0	1	1	0
139	0	18	0	0	0	0	2	2	3	1	0	1	1	0	2
140	0	17	0	1	1	0	2	1	1	0	1	0	1	1	0
141	0	17	0	0	1	0	2	0	1	0	1	0	0	1	0
142	0	17	0	1	1	0	3	2	3	0	1	1	0	1	0
143	0	16	0	1	0	0	2	1	3	1	0	0	1	0	2
144	0	16	0	0	0	1	0	1	1	0	1	0	0	1	0
145	0	15	0	0	0	0	2	1	3	1	1	0	1	1	0
146	0	17	0	0	0	0	0	0	1	0	1	0	0	1	0
147	0	17	0	0	1	1	2	2	4	0	1	0	0	1	0
148	0	17	0	0	1	1	2	0	1	0	1	0	0	1	0
149	0	17	0	1	0	1	3	0	1	0	1	0	0	1	0
150	0	17	0	0	0	1	1	1	1	0	1	0	0	1	0
151	0	16	0	0	0	1	3	0	1	0	1	0	0	1	0
152	0	16	0	0	1	0	3	2	2	1	0	1	1	0	2
153	0	16	0	1	1	1	3	0	1	0	1	0	0	1	0
154	0	15	0	0	0	1	2	2	3	0	1	0	1	1	0
155	0	20	0	0	0	1	1	0	1	1	0	1	1	1	0
156	0	20	0	0	0	1	2	0	1	1	1	1	1	1	0
157	0	20	0	0	0	0	1	0	1	0	1	0	0	1	0
158	0	19	0	0	0	0	2	0	1	0	1	0	0	1	1
159	0	18	0	1	0	0	2	0	1	0	1	0	0	1	0
160	0	19	0	0	0	0	2	0	1	0	1	0	0	1	0
161	0	21	0	0	0	1	2	1	2	0	1	0	0	1	0
162	1	18	0	0	0	0	3	2	3	0	0	0	1	1	2
163	0	20	0	0	0	1	1	1	3	1	0	1	1	1	1
164	0	20	0	0	0	0	3	1	1	0	1	1	1	1	0
165	0	20	0	0	0	0	0	0	1	0	1	0	0	1	0
166	0	20	0	1	0	0	1	0	1	0	1	0	0	1	0
167	0	19	0	0	0	0	2	1	1	0	1	0	1	1	0
168	0	19	0	0	0	1	0	0	1	0	1	0	0	1	0
169	0	18	0	1	0	0	0	1	1	0	1	0	1	1	0
170	0	19	0	0	1	0	0	1	4	1	0	1	1	1	1
171	0	19	0	0	1	1	1	1	3	1	0	1	1	1	0
172	0	19	0	1	0	1	1	0	1	0	1	0	1	1	0
173	0	18	0	0	0	1	2	0	1	0	1	1	1	1	0
174	0	20	0	1	0	0	2	0	1	0	1	0	0	1	0
175	0	20	0	0	0	1	2	0	1	0	1	0	0	1	0
176	0	20	0	0	0	1	3	1	2	0	1	0	0	1	0
177	0	19	0	1	0	0	3	1	3	0	1	0	0	1	0
178	0	19	0	1	0	1	1	2	3	0	1	0	0	1	0
179	0	18	0	0	0	1	1	1	1	0	1	0	0	1	0
180	0	24	0	0	0	0	2	1	1	1	0	0	1	1	0
181	1	25	0	0	1	1	3	0	1	1	1	1	1	1	0
182	1	23	0	0	1	0	2	1	3	1	0	0	1	0	1
183	0	21	0	0	0	1	0	1	1	1	1	0	0	1	0
184	0	23	0	0	0	0	0	1	1	0	1	0	1	1	0
185	0	23	0	0	1	0	0	1	3	0	1	0	0	1	0
186	0	22	0	0	0	0	2	1	1	0	1	0	0	1	0
187	0	22	0	0	0	0	2	0	1	1	0	1	1	1	0
188	0	22	0	1	0	1	1	0	1	0	1	0	1	1	0
189	0	21	0	1	0	1	0	0	1	0	1	0	0	1	0
190	0	21	0	0	1	1	3	1	3	0	1	0	0	1	1
191	0	21	0	1	0	1	2	0	1	0	1	1	1	1	0
192	0	23	0	0	1	0	2	0	1	0	0	0	0	1	0
193	0	23	0	1	0	0	0	1	1	0	1	0	0	1	0
194	1	10	0	1	0	0	0	2	4	1	0	1	1	1	0
195	0	23	0	1	0	0	3	1	1	0	0	1	0	1	0
196	0	22	0	0	0	0	1	1	3	0	1	0	0	1	0
197	0	22	0	0	0	0	1	0	1	0	1	0	1	1	0
198	1	16	0	1	1	1	0	2	3	0	1	1	1	1	0
199	0	22	0	0	0	0	1	0	1	1	0	1	1	1	0
200	0	22	0	0	0	0	1	0	1	0	1	0	0	1	0
201	0	26	0	1	0	1	0	1	3	1	1	0	1	1	1
202	0	24	0	1	0	0	1	0	1	0	1	0	0	1	0
203	0	36	0	0	0	0	2	0	1	0	1	0	0	1	0
204	0	26	0	0	1	0	2	0	1	1	0	1	1	1	1
205	0	26	0	0	1	0	3	1	3	1	0	1	1	1	1
206	0	24	0	0	0	1	3	2	3	0	1	0	1	1	1
207	0	25	0	0	0	1	2	2	3	1	0	0	1	1	1
208	0	27	0	0	0	0	1	1	3	0	1	1	1	1	1
209	0	29	0	0	1	0	0	0	1	1	0	1	1	1	0
210	1	28	0	0	0	0	1	1	1	1	1	1	0	1	0
211	0	29	0	0	0	1	1	0	1	1	1	0	1	1	0
212	0	29	0	0	0	1	0	1	1	0	1	0	0	1	0
213	0	29	0	0	0	0	0	1	1	1	1	1	1	1	0
214	0	29	0	0	0	1	1	0	1	0	1	0	1	1	0
215	0	29	0	0	1	0	2	2	2	1	0	1	1	0	1
216	0	28	0	0	1	0	0	1	1	0	1	0	0	1	0
217	0	22	0	1	0	1	2	0	1	0	1	1	1	1	0
218	0	28	0	0	0	0	3	0	1	0	1	0	1	1	0
219	0	27	0	1	0	1	0	0	1	0	1	0	0	1	0
220	0	29	0	0	0	0	3	1	3	0	1	0	0	1	0
221	0	28	0	0	0	1	0	0	1	0	1	0	0	1	0
222	0	28	0	1	1	0	2	0	1	1	1	1	1	1	0
223	0	27	0	0	0	0	2	0	1	0	1	0	0	1	0
224	1	12	0	0	1	0	1	0	3	1	0	1	1	0	1
225	0	38	0	0	0	1	3	0	1	0	1	0	0	1	0
226	0	32	0	0	0	0	1	0	1	0	1	0	0	1	0
227	0	31	0	0	0	1	1	0	1	0	1	0	0	1	0
228	0	30	0	0	1	0	0	0	1	1	1	1	1	1	0
229	0	30	0	1	0	1	3	0	1	1	1	0	1	1	0
230	0	33	0	0	0	0	1	1	1	1	1	0	1	1	0
231	0	32	0	0	0	1	2	0	1	0	1	0	0	1	0
232	0	32	0	0	1	0	1	0	1	1	0	0	1	1	0
233	0	32	0	1	0	0	3	0	1	0	0	0	0	1	0
234	0	31	0	0	0	1	3	2	3	0	1	0	1	1	1
235	0	30	0	0	0	0	2	0	1	0	1	0	0	1	0
236	0	30	0	1	0	0	0	2	3	0	1	1	0	1	0
237	0	30	0	1	1	0	2	0	1	0	1	0	0	1	0
238	0	30	0	0	0	1	3	1	1	0	1	0	0	1	0
239	0	32	0	0	0	0	2	1	3	1	0	0	0	0	0
240	0	31	0	0	1	0	1	0	1	0	1	0	0	1	0
241	0	31	0	0	0	1	1	0	1	1	1	0	0	1	0
242	0	31	0	0	1	0	0	0	1	1	0	0	1	1	0
243	0	30	0	0	0	1	1	2	3	1	0	1	1	1	0
244	0	30	0	0	0	1	1	0	1	0	1	0	0	1	0
245	0	32	0	0	1	1	3	1	3	0	1	0	0	1	0
246	0	34	0	0	0	0	3	0	1	0	1	1	0	1	0
247	0	23	0	0	1	0	0	1	3	1	0	1	1	0	2
248	0	33	0	0	1	0	1	0	1	0	1	1	0	1	0
249	0	36	0	1	0	0	2	1	1	1	1	1	1	1	0
250	0	36	0	0	0	1	2	1	1	1	0	1	1	1	1
251	0	35	0	0	0	0	3	1	3	0	1	1	0	1	0
252	0	35	0	0	0	1	3	0	1	0	1	0	0	1	0
253	0	35	0	0	1	0	1	0	1	1	1	0	1	1	1
254	0	35	0	0	0	0	3	0	1	1	1	0	1	1	0
255	0	35	0	0	0	1	3	1	3	1	1	0	1	1	1
256	0	33	0	0	0	0	0	1	1	0	1	0	0	1	0
257	0	33	0	0	0	0	3	1	3	1	1	0	1	1	0
258	0	35	0	1	0	0	2	0	1	0	1	0	0	1	0
259	0	35	0	1	1	0	0	0	1	0	1	0	1	1	0
260	0	34	0	1	0	1	2	1	3	0	1	0	0	1	0
261	0	27	0	1	0	0	1	0	1	1	0	1	1	1	0
262	0	36	0	0	0	1	1	2	3	0	1	0	1	1	0
263	0	39	0	1	0	1	0	0	1	0	1	0	0	1	0
264	0	36	0	0	0	0	1	0	1	0	1	1	0	1	0
265	0	38	0	0	0	0	2	1	1	0	1	0	0	1	0
266	1	7	0	0	1	0	3	2	4	1	0	1	1	0	2
267	0	36	0	0	0	1	1	0	3	0	1	0	1	1	0
268	0	36	0	0	0	1	3	2	3	0	1	0	0	1	0
269	0	17	0	0	1	0	3	1	3	0	1	1	1	1	0
270	0	30	0	1	0	0	2	1	1	0	1	1	0	1	0
271	0	30	0	0	1	1	0	0	1	1	1	1	1	1	0
272	0	39	0	0	0	0	3	1	3	0	1	0	0	1	0
273	0	29	0	1	1	0	2	1	1	0	1	0	0	1	0
274	0	38	0	0	0	1	1	0	1	0	1	0	0	1	0
275	0	20	0	0	1	0	0	0	1	0	1	1	0	0	0
276	0	39	0	0	1	0	0	0	1	0	1	0	0	1	0
